# Supplementary material for: Paclitaxel Induces Epidermal Molecular Changes and Produces Subclinical Alterations in the Skin of Gynecological Cancer Patients
Source: Cancers (Basel). 2022 Feb 23;14(5):1146. doi: 10.3390/cancers14051146 (PMC8909563; doi:10.3390/cancers14051146)
Supplement: Supplementary file 1 [file cancers-14-01146-s001.zip]

Archive with 1 entries (1 files):
- cancers-1524863-supplementary.pdf
